# Supplementary material for: Hoof Impact and Foot-Off Accelerations in Galloping Thoroughbred Racehorses Trialling Eight Shoe–Surface Combinations
Source: Animals (Basel). 2022 Aug 23;12(17):2161. doi: 10.3390/ani12172161 (PMC9454475; doi:10.3390/ani12172161)
Supplement: Supplementary file 1 [file animals-12-02161-s001.zip]

Archive with 1 entries (1 files):
- animals-1809687-supplementary.xlsx
